# Supplementary material for: Maternal oral supplementation with Saccharomyces boulardii I-1079 during gestation and early lactation impacts the early growth rate and metabolic profile of newborn puppies
Source: Front Nutr. 2025 Feb 27;12:1500600. doi: 10.3389/fnut.2025.1500600 (PMC11903263; doi:10.3389/fnut.2025.1500600)
Supplement: Supplementary Table 1 — Raw data of the urinary and serum metabolome of puppies, categorized by maternal supplementation group. [file Table_1.xlsx]

## Sheet: Feuil2
ID	Groupe	urinary metabolome
		1.5-Anhydro-D-sorbitol	10-HYDROXYDECANOATE	12-Ketochenodeoxycholic Acid	14-0_LysoPC	14-0_LysoPE	16-0_LysoPC	16-0_LysoPE	16-0_LysoPI	18-0_LysoPC	18-0_LysoPE	1-Aminocyclohexanecarboxylic acid	1-METHYLADENOSINE	1-METHYL-L-HISTIDINE	2.3-DIHYDROXYBENZOATE	2'.4'-DIHYDROXYACETOPHENONE	2.4-Dihydroxybenzoic acid	2.6-quinolinediol	21-Deoxycortisol	2-Aminopyridine-3-carboxylic acid	2-HYDROXYBUTYRATE	2-Hydroxyisocaproic acid	2-HYDROXYPYRIDINE	2-METHYLGLUTARATE	2-Methylhippuric acid (ortho-Methylhippuric acid)	2'-O-Methylinosine	2-oxo-4-phenyl-butyric acid	2-QUINOLINECARBOXYLATE	3-(2-HYDROXYPHENYL)PROPANOATE	3.3-Dimethylglutaric acid	3.4-DIHYDROXY-L-PHENYLALANINE	3.5-Dihydroxybenzoic acid	3-AMINO-4-HYDROXYBENZOATE	3-Carboxy-1.2.3.4-tetrahydro-2-carboline	3-HYDROXYANTHRANILATE	3-HYDROXYBENZOATE	3-HYDROXYBUTANOATE	3-isopropylmalic acid	3-METHOXYTYROSINE	3-METHYL-2-OXOVALERATE	3-Methylcrotonyl-L-carnitine	3-Methylglutaric acid	3-METHYLHISTAMINE	3-Methyl-L-histidine	3-Methylpyridine (3-Picoline)	3-SULFINOALANINE	4-(4-hydroxyphenyl)butan-2-one	4-ACETAMIDOBUTANOATE	4-AMINOBENZOATE
CB1	control	8.66553e+06	1.44097e+07	4.69928e+07	8.55616e+06	1.56837e+07	1.30611e+07	1.15676e+07	1.14615e+07	1.12894e+07	1.02229e+07	2.50654e+07	1.09223e+07	1.49279e+07	966280	1.38584e+07	668924	8.44566e+06	1.79158e+07	5.96115e+07	694699	2.62959e+07	1.9118e+07	1.60145e+07	6.29457e+06	7.31637e+06	1.31193e+06	9.75568e+06	778020	616727	2.59338e+07	1.82565e+07	1.70887e+07	1.58184e+07	9.7025e+06	1.5225e+07	1.23479e+07	1.4569e+07	9.28655e+06	1.22681e+07	1.88653e+07	1.47345e+07	1.83292e+07	2.03421e+07	1.50278e+07	9.37802e+06	1.01722e+07	1.46858e+06	5.58413e+07
CB2	control	7.81386e+06	1.94444e+07	1.40159e+07	3.95249e+06	2.20241e+07	5.35243e+06	5.12528e+06	5.16003e+06	4.55562e+06	7.65763e+06	9.68841e+06	1.15805e+07	2.1185e+07	2.53729e+06	9.85923e+06	1.88908e+07	7.24868e+06	1.74812e+07	368248	1.84319e+07	1.44102e+07	1.91224e+07	2.13724e+07	9.50444e+06	8.23515e+06	4.83509e+06	1.35719e+07	1.40768e+07	1.51994e+07	1.99122e+07	1.73734e+07	1.37778e+07	4.20822e+07	1.25254e+07	2.16873e+07	1.55001e+07	2.23191e+07	1.57066e+07	1.8122e+07	8.9416e+06	9.94174e+06	2.42671e+07	1.70236e+07	1.20733e+07	1.31078e+07	6.12793e+06	1.35182e+07	2.3878e+07
CB3	control	1.11998e+07	3.96782e+07	1.2806e+07	1.04927e+07	2.60505e+07	9.01528e+06	8.9948e+06	6.08161e+06	7.35313e+06	7.52169e+06	1.56872e+07	1.12269e+07	1.07483e+07	2.76355e+07	1.29921e+07	1.75463e+07	5.21062e+06	7.91668e+06	201740	1.38894e+07	7.44285e+06	1.68655e+07	1.49484e+07	1.43986e+07	1.00279e+07	1.03776e+07	8.43984e+06	9.09594e+06	1.30919e+07	7.04562e+06	1.12797e+07	1.48196e+07	1.10504e+07	1.24073e+07	1.72011e+07	1.76046e+07	1.7214e+07	7.76402e+06	1.11068e+07	2.36442e+07	9.48022e+06	5.05767e+06	1.05348e+07	1.3833e+07	1.44525e+07	2.35072e+07	1.06284e+07	3.9262e+06
CB5	control	8.96542e+06	1.12902e+07	1.72814e+07	2.52218e+07	2.70633e+07	1.16089e+07	1.35692e+07	1.37409e+07	1.26603e+07	9.91745e+06	1.63233e+08	1.03611e+07	2.38099e+07	3.08145e+07	1.64325e+07	6.0008e+06	1.04756e+07	8.40851e+06	662224	1.78443e+07	1.71194e+07	2.64623e+07	8.49812e+06	7.68155e+06	1.19114e+07	1.39891e+07	1.18511e+07	1.81902e+07	1.75029e+07	2.55119e+07	1.75658e+07	1.31692e+07	1.56174e+07	1.1723e+07	1.81635e+07	1.46593e+07	2.21974e+07	1.41763e+07	1.14133e+07	1.84762e+07	1.15633e+07	1.84693e+07	1.84748e+07	1.45114e+07	1.17795e+07	1.80581e+07	1.45144e+07	1.69601e+07
CC1	control	1.29317e+07	1.6201e+07	8.25023e+06	6.25407e+06	1.14588e+07	6.82898e+06	6.64161e+06	1.12505e+07	8.34488e+06	6.18716e+06	1.17107e+07	1.17107e+07	1.12498e+07	1.43264e+07	1.21587e+07	7.99092e+06	1.17107e+07	6.33884e+06	2.15539e+07	1.3375e+07	1.17911e+07	1.17252e+07	1.09298e+07	7.79453e+06	7.57462e+06	7.28848e+06	1.00559e+07	7.96153e+06	6.72128e+06	3.34092e+07	8.69935e+06	2.10473e+07	1.63003e+07	2.04915e+07	8.55062e+06	1.49977e+07	5.81423e+06	1.3784e+07	7.12604e+06	1.42594e+07	3.98284e+06	2.07759e+07	8.67422e+06	1.22143e+07	1.42994e+07	1.13691e+07	5.67732e+06	6.33998e+06
CC2	control	1.49834e+07	1.34326e+07	1.55257e+07	5.75953e+06	1.31087e+07	5.33629e+06	4.87978e+06	1.53003e+07	1.0853e+07	1.29496e+07	4.38391e+06	1.21114e+07	1.18668e+07	1.54993e+07	3.30423e+07	7.7093e+06	1.31857e+07	1.56951e+07	9.87593e+06	1.51065e+07	1.15076e+07	7.54025e+06	1.32739e+07	1.18382e+07	9.98781e+06	7.8053e+06	1.28094e+07	1.18237e+07	1.28893e+07	4.3886e+07	8.75281e+06	1.26813e+07	1.39189e+07	1.32374e+07	6.50912e+06	1.25843e+07	8.33342e+06	1.59755e+07	5.97215e+06	1.78601e+07	6.25636e+06	1.06721e+07	1.77417e+07	1.19294e+07	1.40393e+07	1.29623e+07	6.28839e+06	8.73926e+06
CC3	control	1.09346e+07	1.96254e+07	6.72219e+06	1.96698e+07	8.85273e+06	1.75076e+07	2.50629e+07	2.5058e+07	1.82833e+07	4.50975e+06	2.12564e+07	1.39764e+07	1.42115e+07	1.83251e+06	4.74918e+07	1.09694e+07	569661	6.8778e+06	2.04276e+07	1.11383e+07	1.71353e+07	1.16256e+07	1.22304e+07	1.45539e+07	1.14478e+07	2.82597e+07	1.76251e+07	2.45102e+07	2.52472e+07	3.62416e+07	1.50767e+07	7.23561e+06	2.56982e+07	9.01239e+06	1.68106e+07	8.04809e+06	1.27261e+07	1.92981e+07	1.33963e+07	1.64072e+07	7.42156e+06	7.6677e+06	1.03586e+07	1.20754e+07	2.08563e+07	7.16705e+06	1.15425e+07	2.21858e+07
CC4	control	1.33672e+07	1.45841e+07	1.07631e+07	1.36054e+07	1.97853e+07	1.13069e+07	2.05537e+07	2.07262e+07	1.24627e+07	1.70898e+07	2.85807e+07	1.51015e+07	1.65962e+07	4.31855e+06	1.99546e+07	1.04153e+07	1.1186e+07	1.29068e+07	1.24627e+07	1.35773e+07	1.67062e+07	1.21327e+07	1.85311e+07	8.07853e+06	1.72534e+07	6.38243e+07	1.83157e+07	1.24552e+07	2.72386e+07	4.01444e+07	2.09137e+07	9.66002e+06	1.53643e+07	9.82763e+06	1.279e+07	1.66683e+07	1.14108e+07	1.9341e+07	1.70624e+07	1.02924e+07	9.62582e+06	8.29395e+06	1.73724e+07	1.55848e+07	1.49257e+07	2.12456e+07	1.09865e+07	6.40509e+06
CD1	control	1.12438e+07	1.00705e+07	1.11636e+07	3.73215e+07	1.61658e+07	1.06944e+07	1.21643e+07	1.35619e+07	9.60723e+06	1.57816e+07	5.08026e+07	9.35417e+06	1.14124e+07	8.83754e+07	1.21031e+07	1.51457e+07	2.80794e+07	3.14443e+07	4.02021e+06	1.45559e+07	6.52067e+06	1.57448e+07	2.03849e+07	1.37533e+07	9.10013e+06	6.94597e+06	4.81876e+06	5.11968e+06	7.505e+06	2.31244e+07	1.07607e+07	2.11685e+07	2.08278e+07	1.09548e+07	6.12294e+06	1.32884e+07	5.96279e+06	3.14732e+07	6.0901e+06	9.77612e+06	3.94912e+06	2.03489e+07	2.38378e+07	1.2266e+07	1.21111e+07	1.23358e+07	5.89719e+06	9.22918e+06
CD2	control	1.49368e+07	1.99446e+07	1.24413e+07	3.45615e+07	1.44443e+07	1.53614e+07	2.44263e+07	1.27945e+07	1.82466e+07	1.42831e+07	1.50126e+07	1.3211e+07	1.35482e+07	1.11705e+08	6.00187e+06	2.76491e+07	2.48665e+07	2.61205e+07	1.13718e+07	1.98277e+07	2.08095e+07	1.78295e+07	1.50168e+07	1.5795e+07	1.36886e+07	1.48223e+07	3.47133e+07	1.36378e+07	2.7796e+07	7.98955e+07	1.79038e+07	1.473e+07	3.11618e+07	1.07276e+07	1.64136e+07	1.10408e+07	1.58144e+07	5.94483e+07	1.52947e+07	1.78597e+07	1.78597e+07	3.41001e+07	1.60765e+07	1.51948e+07	1.33975e+07	1.34605e+07	1.68851e+07	5.14364e+07
CD3	control	1.2596e+07	1.68022e+07	1.00092e+07	3.21774e+07	1.52408e+07	2.31612e+07	3.02159e+07	1.36211e+07	3.54947e+07	2.4107e+07	1.15492e+07	1.07046e+07	2.73026e+07	4.95229e+07	2.63121e+07	2.10881e+07	4.95028e+07	9.77653e+06	2.12066e+07	1.66898e+07	1.02553e+07	1.67534e+07	1.18758e+07	1.66906e+07	5.34324e+06	1.92229e+07	1.82995e+07	7.94697e+06	2.06843e+07	5.97423e+07	1.93269e+07	1.95279e+07	2.08287e+07	1.34318e+07	1.6938e+07	1.54228e+07	1.54136e+07	4.91585e+07	1.34265e+07	1.66487e+07	8.77493e+06	1.81399e+07	6.62268e+07	1.62076e+07	1.42867e+07	1.85228e+07	1.17613e+07	4.07224e+07
CD4	control	1.24536e+07	1.88561e+07	8.66919e+06	5.66174e+06	5.19463e+07	4.99879e+06	4.1743e+06	7.2821e+06	6.70472e+06	6.19449e+06	1.05305e+07	1.31482e+07	1.27698e+07	1.99018e+07	1.29384e+07	2.45786e+07	5.35605e+06	5.08987e+06	2.1569e+07	1.53559e+07	1.17706e+07	1.59142e+07	1.28311e+07	1.21267e+07	1.81085e+07	1.01557e+07	1.10654e+07	2.14052e+07	1.63804e+07	7.32144e+06	1.81478e+07	8.45399e+06	1.84653e+07	1.40451e+07	1.06739e+07	1.46175e+07	1.75498e+07	9.84798e+06	1.90879e+07	1.46927e+07	216829	2.36364e+07	8.87044e+06	1.43386e+07	1.43202e+07	1.20681e+07	1.38563e+07	1.20794e+07
CD6	control	1.35251e+07	1.3075e+07	8.05265e+06	3.00089e+07	1.8509e+07	1.31005e+07	2.23968e+07	2.03351e+07	1.24754e+07	2.52959e+07	7.81903e+06	9.66937e+06	2.82458e+07	5.4641e+07	1.90369e+07	7.85238e+06	5.20951e+07	4.9212e+06	1.39867e+07	1.37963e+07	9.98543e+06	1.64127e+07	1.39727e+07	1.52966e+07	3.40013e+07	1.95773e+07	1.00884e+07	7.62992e+06	2.04974e+07	4.91732e+07	2.84415e+07	1.26522e+07	1.83716e+07	1.7642e+07	3.32538e+07	1.56798e+07	1.21158e+07	1.65579e+07	2.17613e+07	1.94955e+07	7.7061e+06	2.24781e+07	4.71783e+07	1.22269e+07	1.55862e+07	1.61296e+07	1.06173e+07	2.15521e+07
CD8	control	1.17234e+07	7.32896e+06	6.92422e+06	1.97843e+07	9.39122e+06	1.09362e+07	4.83778e+06	1.4112e+07	1.12633e+07	7.8662e+06	6.9649e+06	6.84582e+06	7.69845e+06	2.6422e+07	1.25806e+07	5.61024e+06	1.87645e+07	2.31409e+06	7.05403e+06	9.92782e+06	7.18381e+06	1.86031e+07	6.73907e+06	1.40827e+07	8.8275e+06	7.65355e+06	1.17237e+07	3.80088e+06	1.15133e+07	1.4516e+07	1.35003e+07	1.03328e+07	1.40863e+07	1.00729e+07	1.05981e+07	9.42914e+06	1.6889e+07	7.61526e+06	6.02937e+06	1.73715e+07	2.57232e+06	7.50212e+06	9.08931e+06	1.31288e+07	7.56146e+06	9.30369e+06	6.98251e+06	1.48882e+07
CD9	control	1.40361e+07	1.03767e+07	9.30835e+06	1.43028e+07	1.02855e+07	5.96404e+06	6.12795e+06	9.86072e+06	6.42625e+06	2.03346e+07	9.56326e+06	7.3459e+06	9.86072e+06	8.69476e+07	8.92065e+06	1.01596e+07	1.8749e+07	3.07222e+06	3.16566e+06	1.20031e+07	1.09561e+07	1.47909e+07	1.2553e+07	9.486e+06	9.58249e+06	6.29962e+06	7.91778e+06	4.24396e+06	6.70173e+06	4.30862e+07	9.29938e+06	2.3795e+07	1.57097e+07	1.56996e+07	9.61931e+06	1.11409e+07	4.06413e+06	1.52715e+07	4.95618e+06	1.31682e+07	3.2698e+06	5.68991e+06	3.4349e+07	1.35934e+07	1.1844e+07	1.33225e+07	4.22667e+06	5.78054e+06
CK1	control	1.17352e+07	1.46678e+07	1.17595e+07	8.95927e+06	1.47558e+07	1.21044e+07	1.22121e+07	8.11118e+06	1.51333e+07	1.26869e+07	1.36522e+07	1.79702e+07	1.08802e+07	0	1.11375e+07	6.91892e+06	8.43852e+06	4.21082e+06	3.77225e+07	2.36942e+07	1.61195e+07	1.44052e+07	8.12958e+06	3.47874e+06	5.83823e+06	5.30595e+07	4.67157e+06	1.39981e+07	1.95091e+07	1.298e+07	1.23898e+07	1.34245e+07	1.74217e+07	1.67874e+07	1.50353e+07	1.67602e+07	1.84543e+07	8.29537e+06	1.33176e+07	2.19e+07	3.01588e+07	1.08486e+07	1.24262e+07	1.4905e+07	1.57819e+07	2.79666e+07	2.41104e+07	3.36171e+06
CK2	control	1.1577e+07	6.21589e+06	1.81864e+07	1.22032e+07	9.31547e+06	1.82253e+07	1.5001e+07	1.06606e+07	1.82477e+07	2.20567e+07	9.09945e+06	1.00989e+07	2.8148e+06	0	8.53255e+06	1.4803e+07	8.36143e+06	9.39916e+06	4.08906e+06	1.39267e+07	7.37971e+06	4.80101e+06	9.21036e+06	4.26504e+06	5.57467e+06	8.7125e+06	2.95902e+07	5.25391e+06	5.07333e+06	4.85057e+06	7.60325e+06	1.45114e+07	1.21152e+07	1.22742e+07	4.83244e+06	5.8927e+06	168821	5.88564e+06	4.81709e+06	5.68414e+06	1.31894e+07	5.04481e+06	1.01132e+07	1.19554e+07	1.25793e+07	7.78224e+06	3.3018e+07	5.78521e+06
CK3	control	1.3988e+07	9.34519e+06	2.0921e+07	2.08218e+07	1.2338e+07	2.76682e+07	1.33059e+07	1.7774e+07	1.78353e+07	1.37687e+07	1.00158e+07	1.50502e+07	6.28548e+06	3.30568e+06	1.48328e+07	1.72664e+07	9.45828e+06	1.19005e+07	7.30528e+06	1.51708e+07	1.37796e+07	7.87121e+06	1.3773e+07	1.13544e+07	1.22001e+07	2.77429e+07	5.34323e+06	8.98101e+06	1.23314e+07	6.45796e+06	1.38668e+07	1.67464e+07	1.15723e+07	1.20385e+07	9.8545e+06	1.10807e+07	1.32469e+07	4.97495e+06	1.00523e+07	6.15235e+06	1.99259e+07	1.14054e+07	8.33746e+06	1.1885e+07	1.121e+07	4.82864e+07	2.07929e+07	7.33019e+06
CK4	control	1.11225e+07	9.82998e+06	1.09518e+07	1.1375e+07	7.66827e+06	1.825e+07	1.90504e+07	1.82008e+07	2.47845e+07	2.33149e+07	1.96502e+07	1.0918e+07	6.5036e+06	8.25738e+06	1.03849e+07	6.3257e+06	1.09914e+07	5.40621e+07	2.44207e+07	1.54451e+07	1.95267e+07	5.35274e+06	2.34187e+07	6.21384e+06	1.18405e+07	2.46157e+07	1.27958e+07	7.06289e+06	1.67606e+07	6.03554e+06	1.42432e+07	1.79987e+07	1.62354e+07	1.69247e+07	5.65925e+06	1.48923e+07	1.54507e+07	5.58873e+06	1.03695e+07	5.19606e+06	1.75451e+07	1.28773e+07	1.87454e+07	1.32982e+07	1.56078e+07	4.92595e+07	1.70041e+07	1.17194e+07
CL1	control	1.28533e+07	1.8618e+07	2.66058e+07	3.26743e+07	1.36813e+07	2.33957e+07	3.59752e+07	3.45492e+07	3.36232e+07	3.64319e+07	1.71487e+07	1.17961e+07	2.54061e+07	5.38096e+06	1.64513e+07	1.55102e+07	2.17965e+07	4.33626e+07	226345	1.45077e+07	2.21068e+07	1.18345e+07	1.67156e+07	2.02201e+07	5.69042e+06	2.72094e+07	1.4256e+07	3.96481e+07	1.74828e+07	2.77581e+07	1.2515e+07	1.8308e+07	1.72416e+07	1.35857e+07	9.63315e+06	1.29473e+07	2.17615e+07	1.08707e+07	1.97935e+07	9.58353e+06	1.3453e+07	2.21095e+07	7.63029e+07	1.06945e+07	1.42637e+07	1.34025e+07	1.50694e+07	4.78944e+07
CL2	control	1.69234e+07	1.44219e+07	1.93628e+08	1.6619e+07	6.5364e+06	1.58165e+07	1.56997e+07	2.32331e+07	1.22745e+07	3.04064e+07	2.0447e+07	1.16783e+07	2.13805e+07	2.27057e+07	1.11728e+07	2.73816e+07	1.55578e+07	2.90387e+07	2.30533e+07	1.53562e+07	1.7445e+07	3.7314e+06	1.59046e+07	1.58934e+07	6.3319e+06	1.3136e+07	2.38731e+07	1.9648e+07	1.22533e+07	1.9246e+07	1.33543e+07	8.63792e+06	1.08448e+07	1.37388e+07	1.19871e+07	8.97843e+06	8.58308e+06	1.31804e+07	1.12069e+07	9.9152e+06	2.9024e+07	3.7025e+07	3.43307e+07	1.3351e+07	1.25598e+07	1.08569e+07	5.84685e+07	5.57932e+07
CL3	control	1.03266e+07	1.27711e+07	1.51454e+07	2.99494e+07	1.71121e+07	2.00123e+07	1.40155e+07	1.83568e+07	2.67837e+07	2.72621e+07	1.64166e+07	1.33414e+07	2.12535e+07	7.43122e+06	1.9312e+07	2.21348e+07	1.95465e+07	1.5496e+07	2.0996e+07	1.4704e+07	1.50781e+07	1.09777e+07	1.01952e+07	1.2092e+07	6.21564e+06	2.80585e+07	6.97571e+06	3.83005e+07	1.24711e+07	1.50266e+07	1.1577e+07	1.79335e+07	1.38522e+07	1.04925e+07	1.26635e+07	1.65549e+07	1.26299e+07	1.30849e+07	1.5496e+07	1.1796e+07	3.66711e+07	1.93188e+07	3.88611e+07	1.66995e+07	2.31409e+07	1.2807e+07	6.27905e+07	4.07541e+07
CL4	control	1.02248e+07	1.1098e+07	1.15471e+07	3.48003e+07	1.25643e+07	3.46066e+07	3.44307e+07	4.95302e+07	4.26227e+07	4.69643e+07	1.70208e+07	1.39224e+07	1.88324e+07	1.34016e+06	9.77623e+06	1.91225e+07	1.57236e+07	1.04698e+07	2.92985e+07	1.2061e+07	3.85589e+07	8.57507e+06	1.0719e+07	1.11614e+07	1.12754e+07	1.28554e+07	6.70458e+06	4.67621e+07	8.45197e+06	1.37394e+07	1.78419e+07	1.52267e+07	1.28987e+07	1.2343e+07	8.37562e+06	1.39743e+07	1.18408e+07	9.34392e+06	1.65373e+07	1.05962e+07	3.20295e+07	2.04505e+07	4.73229e+07	1.20154e+07	1.75865e+07	5.31229e+06	6.6882e+07	7.09055e+07
CL5	control	1.49935e+07	1.56174e+07	2.236e+07	1.41164e+07	1.41729e+07	2.5333e+07	2.28245e+07	2.28716e+07	2.12547e+07	2.36865e+07	1.64995e+07	1.29375e+07	2.24619e+07	1.81488e+06	5.2404e+06	4.22331e+06	2.49111e+07	1.1361e+07	4.13306e+07	1.2761e+07	7.67376e+07	1.22868e+07	9.40805e+06	5.66591e+07	5.06043e+06	2.03445e+07	1.6991e+07	8.509e+07	1.43802e+07	2.99252e+07	1.40672e+07	2.06246e+07	1.26722e+07	1.44905e+07	1.56132e+07	1.42418e+07	1.29512e+07	9.98988e+06	1.26238e+07	1.20763e+07	3.0039e+07	1.58122e+07	6.53255e+07	1.22976e+07	1.23748e+07	1.58162e+07	3.92147e+07	3.29362e+07
CL6	control	9.77376e+06	1.7133e+07	2.01148e+07	1.28696e+07	1.22492e+07	1.72473e+07	1.97292e+07	1.83823e+07	1.50976e+07	2.0017e+07	1.19238e+07	1.43767e+07	1.70953e+07	1.3836e+06	1.58869e+07	1.59425e+07	1.79593e+07	1.66222e+06	1.85944e+07	1.55173e+07	2.79392e+07	8.39151e+06	8.71058e+06	1.62879e+07	2.2138e+07	1.22031e+07	1.03201e+07	4.50262e+07	1.00895e+07	7.95574e+06	1.67625e+07	1.09487e+07	1.63029e+07	1.72078e+07	2.05505e+07	1.50412e+07	9.13555e+06	2.13772e+07	1.36313e+07	1.2897e+07	4.11041e+07	1.15635e+07	5.12683e+07	1.03406e+07	1.37975e+07	4.73812e+06	8.85156e+07	3.40916e+07
CQ1	control	1.42041e+07	1.26309e+07	1.32843e+07	5.84302e+06	3.26764e+07	1.03875e+07	1.3066e+07	1.2363e+07	1.21044e+07	1.10312e+07	1.2781e+07	1.17813e+07	1.49555e+07	8.02741e+06	1.1332e+07	3.52551e+07	1.84008e+07	1.93296e+07	2.23627e+07	1.57516e+07	1.2842e+07	1.457e+07	1.40327e+07	5.27666e+07	5.63912e+06	1.25616e+07	8.44863e+07	9.48934e+06	1.39575e+07	5.14755e+07	1.16821e+07	9.34547e+06	1.11878e+07	2.31447e+07	1.45183e+07	1.45652e+07	1.66423e+07	2.29427e+07	1.2499e+07	1.79012e+07	3.47693e+07	8.05195e+06	1.43789e+07	1.59266e+07	2.1806e+07	1.83814e+07	6.41285e+07	8.32844e+06
CQ2	control	1.39655e+07	1.49077e+07	1.63609e+07	1.00147e+07	1.04268e+07	7.79911e+06	3.8533e+06	1.77674e+06	7.46234e+06	7.92621e+06	1.07675e+07	1.64326e+07	8.46991e+06	4.06615e+07	1.25486e+07	4.15805e+06	9.03876e+06	7.61967e+06	7.7117e+06	1.56775e+07	1.42287e+07	5.18374e+06	9.55919e+06	1.68387e+07	7.98036e+07	7.3681e+06	2.61524e+07	1.097e+07	1.40006e+07	3.22715e+07	1.5178e+07	1.28159e+07	1.22496e+07	1.17118e+07	3.44759e+07	1.34586e+07	6.50601e+06	1.52879e+07	8.26136e+06	1.36698e+07	3.50226e+07	1.5811e+07	1.50042e+07	1.49544e+07	1.33479e+07	9.90903e+06	6.98168e+07	6.66107e+06
CQ3	control	1.26636e+07	9.87493e+06	8.17333e+06	1.41296e+07	1.08574e+07	1.72717e+07	1.44261e+07	1.08105e+07	2.98319e+07	1.1536e+07	1.24996e+07	9.45165e+06	8.71244e+06	7.24588e+06	1.15342e+07	7.6389e+06	1.24887e+07	3.73255e+06	1.33574e+07	6.99551e+06	8.87954e+06	1.70377e+07	6.85841e+06	9.51087e+06	3.13348e+07	5.8422e+06	6.02342e+06	1.28764e+07	1.17841e+07	2.77977e+07	1.20599e+07	1.43584e+07	1.13321e+07	1.04525e+07	1.14068e+07	1.03639e+07	1.45494e+07	2.37546e+07	6.96946e+06	1.55895e+07	8.12376e+06	5.89466e+06	8.15967e+06	1.59718e+07	9.98622e+06	9.96329e+06	1.10609e+07	7.58865e+06
CQ4	control	1.09661e+07	1.48465e+07	4.7647e+07	6.6719e+06	1.31703e+07	9.78893e+06	3.98622e+06	7.18807e+06	5.17081e+06	8.42136e+06	9.88263e+06	1.57e+07	1.77996e+07	2.80934e+06	1.37863e+07	1.13841e+07	7.041e+06	1.13942e+07	8.3377e+06	1.23368e+07	1.54877e+07	9.00023e+06	1.36334e+07	2.79866e+07	5.21255e+07	3.19318e+07	3.33352e+06	5.19709e+06	1.30192e+07	3.05235e+07	9.16608e+06	1.07807e+07	8.50034e+06	1.50412e+07	1.11811e+07	1.25213e+07	1.01739e+07	4.1166e+07	2.68112e+07	2.36258e+07	4.26679e+07	8.00289e+06	1.02227e+07	1.42482e+07	1.36107e+07	6.77809e+06	5.91308e+07	4.85148e+07
CQ5	control	1.45724e+07	1.11008e+07	1.78225e+07	1.72429e+07	2.02658e+07	1.34623e+07	1.48974e+07	1.8892e+07	1.45418e+07	1.6803e+07	8.05722e+06	1.28354e+07	6.82148e+06	625715	3.99721e+07	7.7558e+06	1.68242e+07	8.13267e+06	1.30591e+07	1.1408e+07	1.00179e+07	9.56807e+06	1.55628e+07	1.23863e+07	2.19557e+07	4.68516e+06	4.68447e+06	1.1953e+07	1.24217e+07	3.14828e+07	1.39538e+07	1.83146e+07	1.07125e+07	1.34451e+07	1.36911e+07	9.80936e+06	1.6947e+07	4.24455e+07	9.34552e+06	2.38605e+07	7.99138e+06	5.97436e+06	9.69623e+06	1.44065e+07	1.21868e+07	2.28961e+07	2.32346e+06	6.88609e+06
CQ6	control	1.53838e+07	1.5625e+07	8.68459e+06	3.38091e+06	2.05107e+07	8.31205e+06	4.47397e+06	6.56355e+06	9.5446e+06	1.01116e+07	1.12588e+07	1.36319e+07	9.86619e+06	1.14776e+07	1.45321e+07	2.3211e+07	2.03174e+07	7.48061e+06	4.19292e+07	1.3325e+07	1.6062e+07	1.17942e+07	1.34532e+07	1.84265e+07	2.0441e+07	9.59612e+06	1.04632e+07	1.45247e+07	1.1638e+07	2.30537e+07	8.68003e+06	1.68689e+07	1.58399e+07	1.21544e+07	1.73164e+07	1.16959e+07	1.02566e+07	3.03899e+07	1.40438e+07	2.32917e+07	3.2359e+07	1.22106e+07	8.81544e+06	1.24586e+07	1.01455e+07	1.50712e+07	1.01993e+07	5.86036e+06
CQ7	control	1.48091e+07	1.15967e+07	2.08211e+07	6.4571e+06	1.72156e+07	1.07716e+07	1.10948e+07	6.73259e+06	1.39578e+07	1.35844e+07	9.30846e+06	1.81682e+07	1.74533e+07	4.56824e+06	1.38637e+07	3.75572e+06	1.16838e+07	1.36085e+07	149218	2.05092e+07	1.47713e+07	1.40741e+07	1.50899e+07	1.77703e+07	5.69779e+07	1.43916e+07	4.97536e+06	1.00041e+07	1.51866e+07	5.49916e+07	1.45897e+07	1.55952e+07	1.16604e+07	1.6371e+07	1.83391e+07	1.30206e+07	1.46754e+07	2.5649e+07	2.06757e+07	2.97581e+07	1.86787e+07	1.66178e+07	1.21102e+07	1.07464e+07	1.49461e+07	1.03278e+07	1.27886e+07	5.14032e+06
CQ8	control	1.18883e+07	1.75246e+07	2.86756e+07	3.68601e+06	3.42333e+07	4.93274e+06	7.09664e+06	4.25252e+06	6.14503e+06	6.07602e+06	1.11494e+07	1.5395e+07	1.41082e+07	1.00967e+07	1.49469e+07	1.70595e+07	2.40567e+07	1.6015e+07	4.39407e+07	1.85126e+07	1.59708e+07	1.16315e+07	1.99713e+07	5.85416e+07	2.35325e+07	1.44914e+07	8.40118e+06	1.83155e+07	1.58064e+07	3.38777e+07	1.06388e+07	1.29266e+07	1.01665e+07	1.53293e+07	1.31928e+07	1.68403e+07	1.77273e+07	3.86417e+07	1.50522e+07	3.59388e+07	1.30348e+07	5.55574e+06	1.23306e+07	1.1852e+07	1.25215e+07	2.33374e+07	1.31672e+07	7.42412e+06
CS1	control	1.74806e+06	1.27204e+07	1.21845e+06	1.21131e+07	4.03953e+06	1.64282e+07	1.0349e+07	2.52075e+07	1.37537e+07	0	2.07398e+07	1.35572e+07	1.24591e+07	1.41992e+07	1.95567e+07	1.98684e+07	543035	0	81648.1	1.36106e+07	7.75492e+06	1.37325e+07	2.58465e+07	5.29427e+06	3.4941e+07	2.11392e+07	3.48322e+07	2.95689e+07	1.74111e+07	8.68133e+06	2.20285e+07	9.2409e+06	1.22955e+07	9.19591e+06	1.01823e+07	1.66881e+07	1.34263e+07	1.11579e+07	2.02527e+07	1.66361e+07	2.30804e+07	1.38459e+07	931290	1.28399e+07	1.2195e+07	7.69071e+06	2.73615e+07	2.35388e+06
CS2	control	1.7278e+07	1.01062e+07	2.82331e+07	3.66987e+06	9.73457e+06	1.18675e+06	658377	1.08413e+06	885078	2.33291e+06	7.60005e+06	1.55219e+07	2.1984e+07	1.77932e+07	1.97702e+07	3.14423e+07	4.38301e+06	6.16228e+07	319123	1.35139e+07	1.20228e+07	1.14264e+07	2.45548e+07	1.10917e+07	2.45503e+07	1.28307e+07	3.13235e+07	1.13517e+07	1.69235e+07	1.13525e+07	2.30547e+07	6.14144e+06	1.13001e+07	1.30548e+07	1.34978e+07	2.30303e+07	2.32061e+07	8.0808e+06	4.19999e+07	1.8034e+07	3.552e+07	1.00219e+07	3.64032e+07	1.60498e+07	2.67489e+07	6.08162e+06	2.44758e+07	4.47305e+06
CS3	control	1.25881e+07	1.81674e+07	1.95419e+07	1.68906e+07	3.93436e+06	1.7224e+07	1.82136e+07	1.57265e+07	1.70576e+07	2.38448e+07	1.31589e+07	1.56208e+07	1.37615e+07	1.81294e+07	1.05664e+07	3.08172e+07	6.49665e+06	6.95439e+07	295675	1.95587e+07	1.23449e+07	1.58165e+07	1.74937e+07	4.04218e+07	1.92447e+07	1.67832e+07	3.2771e+07	7.25257e+07	1.64803e+07	9.32982e+06	1.55835e+07	8.26079e+06	1.38704e+07	1.15045e+07	1.70327e+07	1.87404e+07	1.7457e+07	5.43918e+06	2.97428e+07	1.01548e+07	2.04059e+07	7.88083e+06	2.38711e+07	1.37166e+07	1.57958e+07	1.23144e+07	2.42169e+07	3.82002e+06
CS4	control	2.3739e+07	1.12093e+07	1.02961e+08	4.8703e+06	9.32745e+06	3.45225e+06	1.42198e+06	1.98355e+06	1.40033e+06	4.86133e+06	2.04864e+07	1.96283e+07	2.58583e+07	7.71301e+06	1.41584e+07	4.18752e+07	4.3248e+06	3.82455e+07	6.07097e+07	1.20998e+07	1.30306e+07	1.51944e+07	2.13726e+07	2.15613e+07	2.88278e+07	1.89909e+07	1.40105e+07	1.89312e+07	1.67948e+07	1.77629e+07	1.71171e+07	5.35502e+06	1.29772e+07	1.0507e+07	1.76523e+07	2.39818e+07	1.67628e+07	1.06895e+07	3.74889e+07	2.97093e+07	4.19917e+07	1.51642e+07	1.59577e+07	1.11982e+07	1.26635e+07	5.60948e+06	1.21756e+07	8.85635e+06
CS5	control	1.18455e+07	1.53497e+07	1.73298e+07	1.62778e+07	5.67009e+06	1.97079e+07	2.20532e+07	1.15954e+07	1.70697e+07	1.47177e+07	2.03371e+07	1.34127e+07	1.75401e+07	3.76668e+07	2.4455e+07	2.58324e+08	6.90033e+06	5.75162e+07	169332	9.67914e+06	1.47247e+07	2.02776e+07	1.5093e+07	1.13321e+08	1.33266e+07	2.95854e+07	2.93414e+07	7.4507e+07	2.72687e+07	1.52397e+07	1.85604e+07	8.52891e+06	1.02419e+07	1.00981e+07	2.15288e+07	3.21861e+07	2.08022e+07	4.13544e+06	9.93285e+06	1.31796e+07	9.92111e+06	1.54717e+07	2.11539e+07	1.21776e+07	1.12049e+07	2.55513e+07	1.43965e+07	1.60495e+07
CS6	control	2.04438e+07	1.47861e+07	2.92735e+07	1.18952e+07	5.59257e+06	1.12333e+07	1.29056e+07	2.3707e+07	1.65993e+07	1.03304e+07	7.30626e+06	1.21576e+07	1.12959e+07	1.90498e+07	2.40939e+07	4.81384e+07	8.82949e+06	7.78497e+07	143357	1.05285e+07	1.2292e+07	1.67711e+07	1.62583e+07	8.94407e+07	1.83315e+07	1.51618e+07	1.08661e+07	5.02774e+07	1.48084e+07	9.5116e+06	1.55731e+07	5.55192e+06	8.2389e+06	9.36232e+06	1.71248e+07	1.66644e+07	1.56549e+07	1.00218e+07	9.05397e+06	1.47595e+07	1.46526e+07	1.81922e+07	3.23306e+07	1.59856e+07	1.07287e+07	2.19969e+07	1.35326e+07	7.7992e+06
CS7	control	1.40501e+07	9.74809e+06	1.65362e+07	4.9185e+06	5.33214e+06	4.11287e+06	2.35282e+06	4.38874e+06	8.37919e+06	3.38266e+06	7.29892e+06	1.15541e+07	1.03211e+07	0	2.37424e+07	9.10798e+06	3.76023e+06	1.14952e+08	1.43075e+07	1.37003e+07	4.49308e+06	4.45257e+06	2.22812e+07	7.72493e+06	1.25538e+07	2.39178e+06	3.04444e+07	8.24504e+06	7.91182e+06	1.57752e+07	1.04337e+07	3.71715e+06	8.63048e+06	1.28895e+07	6.89614e+06	1.50794e+07	5.9345e+06	6.71157e+06	7.23851e+06	8.7331e+06	2.18151e+07	1.70794e+07	1.92062e+07	1.29283e+07	1.31874e+07	5.95439e+06	1.93476e+07	4.11459e+06
CS8	control	7.10024e+06	2.13175e+07	9.77083e+06	2.60462e+07	8.497e+06	1.08853e+07	1.6105e+07	1.22965e+07	1.22505e+07	4.15348e+06	7.52215e+06	1.5084e+07	2.10715e+07	2.93842e+07	1.93507e+07	4.03616e+07	2.69996e+06	3.81853e+07	137895	1.23894e+07	1.32437e+07	1.60889e+07	2.01037e+07	8.41273e+06	1.71226e+07	2.60911e+07	2.60536e+07	4.87346e+07	2.47623e+07	1.05847e+07	1.87843e+07	1.53862e+07	7.56635e+06	1.19393e+07	1.3277e+07	1.66014e+07	2.23511e+07	6.83523e+06	1.36278e+07	1.87239e+07	1.99429e+07	1.18454e+07	1.47719e+07	1.31612e+07	1.05669e+07	9.52144e+06	1.77464e+07	1.86608e+07
YA1	yeast	8.85638e+06	1.0944e+07	7.69053e+06	3.82597e+07	1.73014e+07	1.86332e+07	1.85105e+07	1.91763e+07	1.51111e+07	1.06547e+07	2.22043e+07	1.36411e+07	1.58036e+07	4.30347e+07	1.46676e+07	8.17606e+06	2.94504e+07	2.32935e+07	2.8921e+07	1.57677e+07	3.84309e+07	1.28748e+07	5.27773e+07	1.95679e+07	4.76398e+06	2.11867e+07	1.87979e+07	5.55951e+07	1.8377e+07	7.17199e+06	9.73464e+06	1.42499e+07	1.49382e+07	9.75887e+06	1.05238e+07	1.68481e+07	2.94121e+07	1.53112e+07	2.12921e+07	1.77154e+07	1.13709e+07	2.35445e+07	5.98089e+06	1.26878e+07	2.94372e+07	1.91135e+07	1.26677e+07	7.23022e+07
YA3	yeast	1.47857e+07	1.02417e+07	7.49972e+06	1.33485e+07	1.61038e+07	2.70655e+07	2.87474e+07	2.83662e+07	2.48846e+07	2.80951e+07	1.08815e+07	1.43618e+07	5.88639e+06	2.96677e+07	2.0032e+07	8.39158e+06	3.30236e+07	3.30329e+07	1.60757e+07	1.58485e+07	2.07124e+07	1.08993e+07	2.28974e+07	1.26708e+08	1.3757e+07	2.12598e+07	8.11505e+07	4.11211e+07	1.50449e+07	3.45901e+06	1.16398e+07	3.43806e+06	1.43095e+07	1.22802e+07	6.97904e+06	1.05217e+07	1.50016e+07	8.66428e+06	1.04011e+07	1.08375e+07	7.32725e+06	3.0579e+07	6.64671e+06	1.49997e+07	1.42783e+07	5.45457e+07	4.8982e+06	2.92326e+08
YA4	yeast	1.09367e+07	1.43128e+07	2.75368e+07	2.87057e+07	2.07839e+07	1.51944e+07	1.24335e+07	1.51075e+07	1.52342e+07	1.84704e+07	1.85035e+07	1.86335e+07	2.11932e+07	3.98468e+07	1.54303e+07	6.86336e+07	8.60368e+07	2.78907e+07	197220	1.61118e+07	2.90428e+07	1.91708e+07	2.05069e+07	4.01303e+07	8.50349e+06	2.96401e+07	1.09504e+07	5.64451e+07	2.83595e+07	9.16449e+06	6.68985e+06	1.93514e+07	1.71149e+07	1.05547e+07	1.85211e+07	1.19366e+07	6.64891e+07	1.49395e+07	2.02547e+07	1.53639e+07	1.86687e+07	2.44235e+07	1.86431e+07	1.63401e+07	2.08842e+07	4.30634e+07	1.4768e+07	9.26575e+07
YC2	yeast	1.14631e+07	1.21923e+07	2.71033e+07	7.53942e+06	1.69171e+07	8.24627e+06	5.96907e+06	8.25118e+06	6.82369e+06	1.41564e+07	1.92269e+07	1.09715e+07	7.6154e+06	992787	1.7943e+07	5.84526e+06	9.43841e+06	4.70235e+07	1.75876e+07	509913	1.82727e+07	6.83876e+06	1.62114e+07	2.47022e+07	1.56087e+07	1.52716e+06	5.63866e+06	1.47648e+06	200551	1.73024e+07	8.1644e+06	1.55953e+07	1.29246e+07	1.00481e+07	1.93221e+06	1.32195e+07	3.54777e+06	3.2011e+07	7.24302e+08	1.50742e+07	4.21533e+06	1.3885e+07	8.98631e+06	1.17686e+07	1.47271e+07	2.84013e+07	494874	7.97805e+06
YC3	yeast	1.20066e+07	8.72997e+06	1.10058e+07	2.93038e+06	4.04845e+07	1.84638e+06	494845	1.29421e+06	1.43204e+06	977593	1.45826e+07	7.58193e+06	3.56005e+06	1.21557e+07	1.97435e+07	2.7564e+06	6.02126e+06	4.19378e+07	1.35523e+07	1.79097e+07	1.47362e+07	8.56698e+06	2.0876e+07	8.87569e+06	7.8025e+06	1.00233e+07	2.35311e+06	1.11833e+07	1.52001e+07	8.79115e+06	1.4697e+07	1.75813e+07	1.06037e+07	1.45208e+07	5.805e+06	9.30526e+06	1.23076e+07	1.74796e+07	7.76528e+06	6.74338e+06	7.47455e+06	3.86254e+06	1.23934e+07	1.46319e+07	1.32826e+07	1.64837e+07	9.3666e+06	9.57882e+06
YD2	yeast	1.64754e+07	1.0968e+07	5.26033e+07	1.13637e+07	2.16117e+07	5.18672e+06	3.70425e+06	1.18614e+07	4.11586e+06	5.76793e+06	1.87278e+07	1.60689e+07	3.25105e+07	1.50902e+07	1.24e+07	7.29216e+06	1.32004e+07	1.0453e+07	3.64611e+07	1.62157e+07	1.84097e+07	1.53586e+07	1.23795e+07	1.38849e+07	1.29158e+07	1.57485e+07	7.51218e+06	1.37795e+07	1.44782e+07	7.0827e+06	1.57192e+07	1.23623e+07	1.73823e+07	1.8688e+07	1.96342e+07	1.75839e+07	1.21448e+07	1.22196e+07	1.94963e+07	2.63196e+07	1.06796e+07	1.0203e+07	2.35158e+07	6.26441e+06	2.37885e+07	9.33272e+06	1.14963e+07	2.95526e+07
YD5	yeast	1.36301e+07	2.0953e+07	1.52161e+07	2.31368e+07	1.08402e+07	2.55571e+07	2.12619e+07	2.68919e+07	2.86989e+07	2.04641e+07	1.2536e+07	1.55514e+07	9.89985e+06	3.51716e+07	1.37338e+07	1.38991e+07	1.66971e+07	1.37785e+07	2.89297e+07	1.55892e+07	2.48937e+07	1.64734e+07	1.38942e+07	1.98427e+07	8.38838e+06	2.30454e+07	7.23126e+07	3.57237e+07	4.61591e+07	2.37165e+07	1.37059e+07	1.17871e+07	1.63865e+07	1.42434e+07	1.19856e+07	1.61261e+07	2.52147e+07	2.22359e+07	1.24012e+07	7.95484e+06	1.33299e+07	1.74604e+07	9.86515e+06	1.64775e+07	1.10723e+07	6.09582e+07	1.55283e+07	9.16089e+06
YE1	yeast	1.6219e+07	1.17122e+07	7.30067e+06	1.58161e+07	1.97346e+07	1.11249e+07	9.86676e+06	9.50414e+06	9.77626e+06	9.53978e+06	1.14031e+07	1.45639e+07	1.89851e+07	1.53528e+07	1.07691e+07	8.62967e+06	6.77569e+06	4.22983e+06	333429	9.45939e+06	1.31421e+07	1.31407e+07	1.14078e+07	1.42382e+07	1.90589e+08	4.23936e+06	2.02947e+07	8.47221e+06	3.04446e+06	1.57549e+07	1.14012e+07	2.19119e+07	1.28726e+07	2.144e+07	1.26268e+07	1.36022e+07	2.84972e+06	3.38341e+07	8.01261e+06	1.33953e+07	3.16281e+06	3.24157e+07	4.41099e+07	1.4182e+07	1.31323e+07	4.05637e+06	4.08158e+06	3.12477e+07
YE4	yeast	1.14995e+07	1.23382e+07	6.67274e+06	3.44011e+07	2.11343e+07	1.25279e+07	1.53856e+07	1.32451e+07	1.11868e+07	9.10414e+06	1.7026e+07	1.27403e+07	1.42073e+07	0	1.16782e+07	3.86372e+06	4.45834e+06	6.39427e+06	4.28103e+07	5.86981e+06	1.0057e+07	1.54825e+07	1.39821e+07	1.20043e+07	4.03273e+06	3.3997e+06	2.74997e+07	7.93225e+06	6.1294e+06	1.69694e+07	1.62497e+07	1.46689e+07	8.36124e+06	1.40551e+07	1.54569e+07	1.42995e+07	8.8387e+06	2.74397e+07	1.19639e+07	1.61518e+07	3.85106e+06	5.72559e+06	1.70721e+07	1.36086e+07	1.59852e+07	5.51341e+06	5.35566e+06	4.68685e+07
YF1	yeast	1.85009e+07	1.2695e+07	1.30047e+07	1.38229e+07	2.06073e+07	1.45456e+07	1.0795e+07	2.29192e+07	1.81783e+07	2.14152e+07	2.58441e+07	1.19152e+07	1.13523e+07	1.98427e+07	1.60778e+07	5.12863e+07	5.63992e+06	3.83956e+07	1.52345e+07	1.52611e+07	1.61537e+07	1.44253e+07	2.43264e+07	3.93653e+07	1.1044e+07	4.20964e+07	3.91788e+06	1.83771e+07	1.97737e+07	1.0048e+07	1.33337e+07	1.2766e+07	1.64661e+07	1.48446e+07	1.02096e+07	1.38363e+07	2.13492e+07	1.44772e+07	1.47866e+07	1.40935e+07	1.05437e+07	1.52698e+07	1.22406e+07	1.40455e+07	1.30047e+07	2.96096e+07	1.29115e+07	5.09888e+07
YF2	yeast	1.50808e+07	1.84826e+07	1.19932e+07	1.0496e+07	1.8451e+07	3.51829e+07	1.59756e+07	1.67886e+07	2.12943e+07	1.82852e+07	4.90839e+07	1.58216e+07	1.14324e+07	1.64044e+06	1.89521e+07	6.05129e+07	5.03308e+06	4.7225e+07	4.23051e+07	2.23322e+07	1.47047e+07	1.16293e+07	1.92155e+07	1.29583e+07	1.27102e+07	1.87968e+07	6.87515e+06	1.53667e+07	1.36126e+07	9.56227e+06	1.11412e+07	1.3654e+07	1.17423e+07	1.80135e+07	1.4677e+07	1.28099e+07	1.65898e+07	1.34281e+07	1.4787e+07	9.85112e+06	9.88218e+06	1.00256e+07	6.61685e+06	1.34616e+07	1.48523e+07	1.81875e+07	1.3654e+07	1.12085e+07
YF3	yeast	8.77242e+06	1.39997e+07	2.3333e+07	1.14878e+07	1.22822e+07	1.34825e+07	1.30394e+07	2.34803e+07	1.36711e+07	8.70159e+06	1.72443e+07	1.02052e+07	3.99453e+06	1.58946e+07	1.82085e+07	8.53381e+06	4.15173e+06	2.22646e+07	2.15827e+07	3.96403e+07	1.15133e+07	5.28801e+06	2.28429e+07	2.07108e+07	1.9168e+07	1.67331e+07	1.32198e+07	3.31358e+07	1.02631e+07	2.30314e+06	1.19034e+07	7.92158e+06	1.06345e+07	1.27036e+07	9.07375e+06	9.81924e+06	1.55388e+07	1.47717e+07	8.36364e+06	1.34454e+07	6.87858e+06	1.60427e+07	5.99967e+06	1.66959e+07	6.71089e+06	2.6002e+07	8.79751e+06	2.29207e+07
YF4	yeast	1.83697e+07	1.33966e+07	4.8141e+07	9.48042e+06	1.02721e+07	1.57753e+07	2.28056e+07	1.93466e+07	1.67538e+07	2.87359e+07	1.89193e+07	1.31653e+07	8.98026e+06	6.93182e+06	2.58252e+07	1.72884e+07	4.44815e+06	1.50834e+07	3.00647e+07	1.72974e+07	1.44281e+07	1.65328e+07	9.72115e+06	1.35947e+07	2.54821e+07	1.57571e+07	7.44052e+06	8.19604e+06	1.27498e+07	8.3187e+06	1.11121e+07	9.60635e+06	9.99559e+06	1.73189e+07	1.5245e+07	1.3579e+07	2.07217e+07	6.17583e+06	1.84695e+07	1.10932e+07	2.09228e+07	1.39287e+07	1.00494e+07	1.28885e+07	2.5521e+07	1.21683e+07	1.19406e+07	6.48782e+06
YF6	yeast	1.69534e+07	1.47833e+07	6.94118e+06	1.33528e+07	1.31806e+07	1.84664e+07	1.47864e+07	2.38646e+07	1.94744e+07	2.63669e+07	2.09349e+07	1.4602e+07	7.52464e+06	2.00738e+06	7.0677e+06	4.98747e+07	4.10552e+06	7.89191e+06	4.35218e+07	1.27294e+07	2.96411e+07	1.75698e+07	1.1228e+07	4.75091e+07	1.87154e+07	1.9114e+07	3.59505e+06	2.90757e+07	1.32447e+07	3.64776e+06	1.32447e+07	1.20269e+07	1.61454e+07	1.57606e+07	2.01509e+07	1.23984e+07	1.54512e+07	1.32447e+07	1.22603e+07	1.08188e+07	1.11729e+07	1.35454e+07	7.61705e+06	1.13691e+07	1.8181e+07	1.00069e+07	1.35203e+07	8.87453e+06
YF7	yeast	1.75039e+07	1.14098e+07	1.5099e+07	1.3468e+07	1.40827e+07	3.00153e+07	1.02633e+07	1.91298e+07	1.78749e+07	1.66243e+07	1.0256e+07	1.33698e+07	1.18393e+07	1.71705e+07	1.33819e+07	1.89159e+08	6.89223e+06	4.89165e+06	3.28765e+07	1.63168e+07	1.83661e+07	1.48867e+07	1.08896e+07	8.54916e+07	3.14436e+07	2.24035e+07	4.47663e+07	1.72207e+07	1.50857e+07	5.93985e+06	9.63584e+06	9.97049e+06	1.47172e+07	1.70803e+07	1.31932e+07	1.71497e+07	1.41214e+07	1.59845e+07	1.84093e+07	1.28031e+07	7.24796e+06	7.00023e+06	1.06005e+07	1.74483e+07	1.50789e+07	1.76526e+07	1.07912e+07	2.17926e+07
YF8	yeast	1.61453e+07	1.53176e+07	1.29073e+07	2.23735e+07	1.05371e+07	1.81911e+07	1.88135e+07	1.28829e+07	1.94293e+07	2.73e+07	8.6534e+06	1.08969e+07	4.1315e+06	1.35632e+07	9.69129e+06	5.53602e+07	4.39538e+06	4.82e+06	2.82656e+07	1.26538e+07	2.05967e+07	1.71883e+07	8.68989e+06	6.18617e+07	2.05093e+07	6.66258e+06	6.93897e+06	1.59874e+07	1.01315e+07	6.49485e+06	9.76717e+06	1.72102e+07	1.35996e+07	1.57655e+07	1.01512e+07	1.40362e+07	1.01256e+07	7.02448e+06	7.30872e+06	6.73994e+06	6.36106e+06	1.18872e+07	8.38241e+06	1.27576e+07	1.83087e+07	1.29983e+07	8.02196e+06	8.64681e+06
YF9	yeast	1.65383e+07	1.5289e+07	1.20919e+07	1.10189e+07	6.32343e+06	2.07126e+07	1.82959e+07	2.06488e+07	3.64861e+07	1.94319e+07	7.1434e+06	1.25523e+07	8.11057e+06	1.97178e+07	1.43287e+07	5.93739e+06	5.65733e+06	4.22609e+06	5.61225e+07	1.1476e+07	2.09682e+07	1.46358e+07	1.06199e+07	5.11917e+07	1.87143e+07	7.65647e+06	5.25141e+06	2.04928e+07	8.27241e+06	4.81607e+06	9.21844e+06	8.15394e+06	1.76301e+07	1.29403e+07	1.059e+07	1.06568e+07	1.20656e+07	1.49741e+07	7.37092e+06	8.44162e+06	8.11654e+06	1.96287e+07	7.48323e+06	1.21127e+07	1.17736e+07	1.51289e+07	7.69432e+06	1.13124e+07
YI1	yeast	1.21955e+07	7.55711e+06	1.362e+07	3.67892e+07	1.3898e+07	3.02688e+07	2.564e+07	1.87992e+07	2.86893e+07	3.18617e+07	1.66946e+07	1.54283e+07	1.78122e+07	1.82639e+06	6.3313e+06	3.32378e+06	4.75249e+07	1.55546e+07	22561.5	1.32664e+07	1.77812e+07	1.46011e+07	6.06777e+06	7.93184e+06	5.40742e+06	1.09155e+07	2.39559e+07	2.8255e+07	1.27781e+07	0	2.00329e+07	1.37093e+07	6.02328e+06	8.41022e+06	1.02306e+07	1.3502e+07	1.41052e+07	1.36897e+07	1.62277e+07	3.3105e+07	4.04503e+07	9.35005e+06	2.28455e+07	1.43686e+07	1.32417e+07	7.86934e+06	4.08736e+07	1.7774e+07
YI3	yeast	2.06041e+07	8.87501e+06	1.2908e+07	1.36558e+07	1.5098e+07	1.61506e+07	1.48838e+07	1.10893e+07	1.51869e+07	1.57036e+07	1.51887e+07	2.17313e+07	1.32092e+07	2.63988e+06	6.36547e+06	4.78234e+07	4.15422e+07	5.31152e+06	46797.8	1.53026e+07	1.46038e+07	1.77209e+07	1.11825e+07	1.26393e+07	2.73394e+07	2.63195e+07	8.43053e+06	2.2313e+07	1.81322e+07	4.06635e+06	1.36414e+07	1.68676e+07	1.60315e+07	1.36879e+07	1.55557e+07	1.41476e+07	2.60742e+07	1.46671e+07	3.00596e+07	3.41181e+07	3.0637e+07	1.86695e+07	1.94981e+07	1.36161e+07	1.64035e+07	2.62827e+07	2.98756e+07	3.29372e+07
YI4	yeast	1.84284e+07	1.17418e+07	9.92488e+06	3.05088e+07	6.77632e+06	1.61647e+07	2.60758e+07	1.89218e+07	3.58983e+07	2.56661e+07	1.14887e+07	1.23888e+07	1.13745e+07	1.8071e+06	1.17917e+07	1.00804e+07	1.86408e+07	6.72978e+06	7.09617e+06	1.26231e+07	2.09497e+07	2.52055e+07	1.06227e+07	2.4337e+07	2.49869e+07	4.01179e+06	3.44964e+06	2.0955e+07	8.83441e+06	3.71289e+06	1.41537e+07	1.63797e+07	1.49211e+07	1.46071e+07	2.67956e+07	1.01889e+07	9.72916e+06	2.00167e+07	1.01765e+07	6.57545e+06	7.37412e+06	1.09093e+07	1.28863e+07	1.41888e+07	9.53879e+06	5.54151e+06	1.12202e+07	1.16942e+07
YI6	yeast	1.52624e+07	1.21908e+07	9.3355e+06	2.00204e+07	1.72715e+07	1.43277e+07	5.27408e+06	8.69553e+06	6.75053e+06	8.17171e+06	1.772e+07	1.32831e+07	3.06993e+07	5.138e+07	1.58996e+07	1.87099e+07	3.23598e+07	1.14439e+07	1.5957e+07	1.5938e+07	1.82508e+07	3.00147e+07	1.73178e+07	1.6325e+07	6.1303e+06	7.02359e+06	2.1192e+07	2.31337e+07	1.71756e+07	7.044e+06	1.85738e+07	9.19865e+06	1.29928e+07	9.58429e+06	3.00697e+07	8.32176e+06	1.29885e+07	2.35716e+07	1.63999e+07	2.37943e+07	5.47257e+07	1.93958e+07	2.59544e+07	1.42036e+07	6.50412e+06	7.73451e+06	1.21758e+08	2.79879e+07
YI7	yeast	1.90915e+07	7.51704e+06	7.25382e+06	5.5771e+06	1.87066e+07	1.16813e+07	3.34903e+06	1.24561e+07	6.78326e+06	1.68902e+07	1.20252e+07	1.64697e+07	6.71451e+06	431101	2.53853e+07	1.12422e+06	4.797e+07	3.97201e+07	9.95655e+06	1.69933e+07	1.00627e+07	1.47447e+07	3.34388e+07	9.56972e+06	1.88496e+07	7.5047e+06	8.92956e+06	2.63594e+07	1.31084e+07	3.02504e+06	1.30887e+07	1.93687e+07	1.03118e+07	1.6504e+07	4.67059e+06	1.07961e+07	1.38449e+07	1.00942e+07	1.73315e+07	2.78313e+07	1.02255e+07	1.69438e+07	1.71535e+07	1.5118e+07	1.19466e+07	1.56804e+07	1.10162e+07	1.22896e+07
YI8	yeast	1.43639e+07	1.0077e+07	1.13447e+07	3.70055e+07	1.10328e+07	3.7784e+07	2.24756e+07	1.95915e+07	1.99803e+07	3.30352e+07	8.1677e+06	9.46842e+06	1.37673e+07	8.28948e+07	1.07418e+07	7.61593e+06	1.38062e+07	4.86272e+07	5.23344e+06	1.84433e+07	1.31875e+07	1.41269e+07	1.52679e+07	2.77016e+07	1.28505e+07	7.08698e+06	3.22051e+07	1.24847e+07	7.60762e+06	8.20171e+06	1.41441e+07	1.72576e+07	1.79162e+07	1.32158e+07	6.62457e+06	1.31969e+07	8.07285e+06	1.41519e+07	9.65256e+06	1.01659e+07	1.10414e+07	1.46192e+07	1.8204e+07	1.11846e+07	1.31867e+07	5.79977e+06	1.55612e+07	1.21885e+07
YI9	yeast	1.39045e+07	1.15308e+07	1.62205e+07	4.41536e+07	1.40038e+07	1.2607e+07	1.15869e+07	1.26115e+07	1.24287e+07	1.8058e+07	9.14605e+06	1.16699e+07	1.03213e+07	7.61153e+07	1.48395e+07	1.14864e+07	5.00066e+07	3.87501e+07	1.97647e+07	1.49074e+07	1.41321e+07	2.58018e+07	1.47294e+07	2.24007e+07	1.84441e+07	7.9728e+06	1.37718e+07	1.44416e+07	1.19147e+07	4.37095e+06	1.12209e+07	1.98258e+07	2.72839e+07	1.4326e+07	1.3948e+07	1.25074e+07	1.03276e+07	1.88296e+07	1.00448e+07	2.72831e+07	1.90723e+07	2.11538e+07	2.01799e+07	1.6646e+07	1.39658e+07	1.01416e+07	9.81476e+06	1.94232e+07
YJ1	yeast	1.11468e+07	3.13198e+07	2.16811e+07	7.87114e+06	1.97088e+07	1.2008e+07	1.26044e+07	5.82576e+06	2.95522e+07	1.20383e+07	1.55028e+07	1.41707e+07	1.37603e+07	3.96871e+07	8.25318e+06	1.34014e+07	2.96807e+07	1.61103e+07	1.26981e+07	1.50429e+07	2.12338e+07	1.11187e+07	1.40392e+07	7.02828e+06	1.69283e+07	1.14126e+07	4.2817e+07	1.24414e+07	2.92803e+07	5.7379e+07	1.92577e+07	1.45249e+07	1.42291e+07	9.35058e+06	1.67797e+07	1.14878e+07	1.53583e+07	3.25242e+07	1.25266e+07	7.79521e+06	5.21306e+07	1.10473e+07	6.91652e+06	1.66437e+07	1.17039e+07	1.8419e+07	1.09519e+08	6.97267e+06
YJ3	yeast	1.18739e+07	2.41012e+07	9.41184e+06	1.79545e+07	1.33127e+07	3.36913e+07	2.87027e+07	1.60926e+07	4.35279e+07	4.15382e+07	1.42294e+07	1.61222e+07	1.26555e+07	5.13514e+07	1.32075e+07	2.59136e+07	2.56765e+07	5.59006e+06	2.29433e+07	2.06418e+07	1.29512e+07	1.18647e+07	7.8574e+06	9.15668e+06	8.7329e+06	1.52494e+07	4.79713e+07	1.41686e+07	1.83838e+07	1.16901e+07	1.95202e+07	1.54267e+07	1.07155e+07	1.36295e+07	1.70746e+07	1.03066e+07	1.60385e+07	1.17445e+07	2.89593e+07	7.60088e+06	4.79528e+07	1.08203e+07	5.78427e+06	1.42924e+07	1.28652e+07	2.36258e+07	1.12622e+08	6.71267e+06
YJ5	yeast	1.13472e+07	1.42846e+07	9.4515e+06	9.8271e+06	9.1751e+06	1.9653e+07	1.57485e+07	1.50765e+07	2.41083e+07	2.61253e+07	5.71397e+06	9.24536e+06	5.21092e+06	3.73868e+07	1.03127e+07	7.04209e+06	2.31421e+07	5.72343e+06	2.27613e+07	1.2842e+07	1.02741e+07	4.59825e+06	6.66244e+06	7.678e+06	6.79129e+06	5.34062e+06	2.10246e+07	6.89549e+06	7.77931e+06	3.86965e+07	9.47975e+06	2.16209e+07	1.26405e+07	1.4754e+07	3.6439e+06	1.31002e+07	6.55142e+06	1.6937e+07	6.00141e+06	5.89089e+06	1.19007e+07	8.24609e+06	6.01578e+06	1.41869e+07	1.06445e+07	1.50686e+07	1.30167e+07	1.24886e+07
YJ6	yeast	1.74929e+07	1.68329e+07	8.97145e+06	8.94594e+06	1.68389e+07	1.40943e+07	1.98009e+07	3.5102e+07	2.26853e+07	1.86572e+07	1.51866e+07	1.5701e+07	8.79505e+06	2.12212e+07	1.04525e+07	2.27544e+07	2.0131e+07	3.93734e+06	3.90246e+07	1.63647e+07	1.02076e+07	1.57307e+07	9.96829e+06	8.62187e+06	1.42459e+08	1.4113e+07	2.3681e+07	4.71207e+06	1.80063e+07	1.81637e+07	1.82648e+07	1.01492e+07	1.46124e+07	1.33535e+07	1.41198e+07	1.75335e+07	1.63038e+07	8.35855e+06	2.05715e+07	1.18731e+07	2.83886e+07	1.32972e+07	1.02524e+07	1.32043e+07	1.76628e+07	2.05837e+07	2.68954e+07	5.38814e+06
YJ7	yeast	1.23627e+07	2.13414e+07	9.09158e+06	1.02551e+07	1.50332e+07	1.56386e+07	1.59665e+07	9.94363e+06	1.94575e+07	1.32235e+07	1.05226e+07	1.41947e+07	1.47923e+07	4.56732e+07	1.31725e+07	1.64501e+07	4.40459e+07	2.17674e+06	1.45697e+07	1.70405e+07	7.26032e+06	1.22128e+07	6.5861e+06	9.63634e+06	3.43892e+06	1.74087e+07	5.47751e+07	1.16838e+07	1.96332e+07	6.07827e+07	1.49839e+07	1.06468e+07	1.88278e+07	2.29774e+07	1.64599e+07	1.55969e+07	1.9524e+07	3.87599e+07	1.26372e+07	1.62058e+07	3.5161e+07	5.96753e+06	6.10483e+06	1.47118e+07	1.71906e+07	2.37637e+07	8.17607e+07	8.78177e+06
YP2	yeast	1.85525e+07	1.07525e+07	1.59936e+07	1.95435e+07	1.82571e+07	1.99448e+07	3.60615e+07	1.72813e+07	3.10146e+07	3.74025e+07	3.55038e+07	1.07135e+07	2.23875e+07	4.01775e+06	1.58589e+07	6.67455e+06	3.38971e+07	3.94293e+07	4.91163e+06	1.54801e+07	1.29269e+07	1.05265e+07	2.18032e+07	2.10664e+07	3.21505e+06	1.96174e+07	4.88504e+06	9.3128e+06	1.59106e+07	1.99215e+06	1.20618e+07	1.26841e+07	1.60899e+07	1.48349e+07	1.19144e+07	1.51024e+07	1.65414e+07	9.56634e+06	3.07037e+07	1.65393e+07	2.67656e+07	1.66387e+07	2.1478e+07	1.50978e+07	1.35428e+07	1.51439e+07	2.43589e+07	2.273e+07
YP4	yeast	1.60256e+07	1.42787e+07	2.58924e+07	8.01214e+06	9.28584e+06	3.012e+06	835017	1.05245e+06	1.3029e+06	4.04912e+06	5.53168e+07	1.23328e+07	2.33554e+07	4.04113e+07	1.04959e+07	4.99124e+07	1.87653e+07	4.22501e+07	1.13125e+07	1.64914e+07	8.51138e+06	1.06333e+07	1.74775e+07	1.52592e+07	3.468e+06	7.84867e+06	7.78809e+07	1.61945e+07	1.24848e+07	4.66059e+06	9.52465e+06	1.18447e+07	9.31461e+06	9.16395e+06	1.84201e+07	9.68402e+06	1.12664e+07	1.07319e+07	1.54293e+07	4.79561e+07	3.45511e+07	1.17332e+07	1.6403e+07	8.23756e+06	1.46025e+07	7.99251e+06	7.56893e+07	7.9045e+07
YP7	yeast	2.06392e+07	9.96799e+06	1.36357e+07	5.91157e+06	1.11351e+07	3.92259e+06	2.79865e+06	4.76127e+06	7.02391e+06	9.20991e+06	1.66091e+07	1.43772e+07	9.69288e+06	0	2.04789e+07	4.44951e+07	2.93814e+07	2.0722e+07	5.85424e+06	1.44136e+07	8.52433e+06	1.48655e+07	1.24295e+07	2.69168e+07	1.56828e+07	4.9186e+06	1.74347e+07	1.52795e+07	1.20512e+07	1.67827e+06	8.49441e+06	1.44715e+07	1.01255e+07	9.99693e+06	1.2511e+07	9.24473e+06	7.32103e+06	1.14192e+07	1.7493e+07	2.29064e+07	2.92313e+07	7.18006e+06	1.13521e+07	1.2058e+07	1.025e+07	1.89949e+07	4.2233e+07	3.14759e+07
YQ2	yeast	8.78514e+06	8.70438e+06	1.75548e+07	1.29156e+07	8.36355e+06	1.43704e+07	1.44214e+07	7.71087e+06	1.38061e+07	1.74427e+07	4.84186e+06	1.46358e+07	6.13582e+06	5.41539e+06	1.4445e+07	6.73563e+06	3.52602e+06	5.387e+06	2.26489e+07	6.28307e+06	8.24828e+06	1.11548e+07	8.03298e+06	8.83876e+06	1.04939e+08	1.76765e+07	1.28226e+07	6.59173e+06	1.27134e+06	2.24385e+07	7.20764e+06	1.80686e+07	2.95707e+07	1.3505e+07	7.02384e+06	1.13242e+07	1.03956e+06	3.08121e+07	9.14511e+06	2.69856e+06	1.47511e+06	1.04384e+07	8.14406e+06	1.35126e+07	2.00222e+07	3.29739e+07	3.54853e+06	3.52408e+06
YQ4	yeast	1.54628e+07	1.39414e+07	1.80296e+07	9.59171e+06	2.25752e+07	6.58216e+06	1.17741e+07	6.01186e+06	6.30494e+06	1.55366e+07	4.53747e+07	2.05723e+07	2.01985e+07	0	1.3512e+07	947134	1.61766e+07	1.59701e+06	1.55832e+07	2.81364e+06	1.61007e+07	1.67107e+07	1.24057e+07	1.72848e+07	2.38433e+08	1.38117e+07	1.74561e+07	3.14435e+07	1.9982e+06	1.44525e+07	3.49074e+06	1.32613e+07	1.1668e+07	1.52741e+07	2.67298e+07	6.52216e+06	907861	2.8961e+07	2.85606e+07	3.61977e+07	1.04991e+07	1.60598e+07	1.4804e+07	1.28891e+07	9.37613e+06	1.34241e+07	4.33936e+07	3.74611e+07
YQ5	yeast	1.36937e+07	1.76127e+07	2.49916e+07	1.93131e+07	1.79749e+07	1.22809e+07	1.41664e+07	8.51032e+06	1.17645e+07	1.32172e+07	9.3847e+06	1.87943e+07	1.17513e+07	1.60641e+07	1.05466e+07	1.47101e+07	5.22122e+06	3.85964e+06	2.07796e+07	1.40983e+07	1.18793e+07	1.8094e+07	1.05071e+07	2.00894e+07	1.43045e+08	2.16419e+07	1.1447e+07	1.76024e+07	1.33413e+07	1.97296e+07	1.07275e+07	1.35892e+07	7.11417e+06	9.96836e+06	1.29323e+07	1.54617e+07	1.22543e+07	7.62276e+07	1.60432e+07	9.83219e+06	3.49209e+07	1.60784e+07	1.49636e+07	1.40888e+07	1.81664e+07	2.01153e+07	6.33045e+07	9.98544e+06
YQ6	yeast	1.0694e+07	1.12064e+07	3.14426e+07	4.63775e+06	2.51917e+07	6.83115e+06	4.65885e+06	2.29421e+06	7.19432e+06	4.69113e+06	7.92302e+06	1.97284e+07	8.61431e+06	216940	1.7e+07	2.33046e+06	8.84967e+06	1.10768e+07	1.86486e+07	1.0641e+06	6.61106e+06	1.29349e+07	1.41559e+07	9.072e+06	1.67775e+08	1.55875e+07	2.2665e+07	5.73931e+06	2.72555e+06	1.45958e+07	8.4721e+06	1.49923e+07	4.70926e+06	1.7719e+07	9.89105e+06	1.29092e+07	1.31643e+06	2.60265e+07	1.31118e+07	1.32613e+07	2.76955e+06	1.69891e+07	9.67642e+06	1.24602e+07	1.40635e+07	3.62794e+07	4.67574e+06	1.54885e+07
YQ8	yeast	1.5727e+07	1.5099e+07	2.26649e+07	2.06809e+07	2.8265e+07	1.57422e+07	2.9075e+07	1.12092e+07	1.44057e+07	1.88448e+07	4.12663e+06	2.20359e+07	1.34467e+07	0	9.8172e+06	5.42126e+06	9.90865e+06	1.05827e+07	1.96321e+07	4.22919e+06	1.14852e+07	1.27107e+07	1.11285e+07	8.31874e+06	2.88991e+08	1.0795e+07	1.39719e+07	1.24198e+07	1.4863e+06	1.68628e+07	7.02221e+06	1.35132e+07	9.70915e+06	1.83872e+07	2.49589e+07	1.20222e+07	1.2395e+06	1.60805e+07	2.46616e+07	6.6915e+06	4.53683e+06	6.79256e+06	1.61142e+07	9.92522e+06	7.88346e+06	8.12483e+06	4.98993e+06	5.50217e+06
YR2	yeast	5.81681e+06	866279	1.04632e+07	9.39945e+06	2.58188e+07	1.02258e+07	4.46431e+06	1.37499e+06	6.19972e+06	3.79921e+06	1.36879e+07	1.33809e+07	1.5351e+07	1.79706e+06	1.36533e+07	3.03719e+07	1.28458e+07	2.47784e+07	118599	1.32583e+06	1.63036e+07	1.39358e+07	8.02303e+06	8.56894e+06	6.31369e+06	1.25278e+06	9.429e+06	2.19471e+06	370363	6.46967e+06	2.13813e+07	1.51787e+07	9.39945e+06	1.10907e+07	3.22695e+07	1.45483e+07	6.1888e+06	9.90454e+06	1.19155e+07	2.32218e+07	1.73089e+07	3.48868e+06	5.21046e+06	1.49617e+07	1.23061e+07	8.00299e+06	1.31051e+06	2.13296e+07
YR5	yeast	8.58603e+06	1.30718e+07	4.49146e+07	1.44648e+07	1.45507e+07	2.02237e+07	1.34878e+07	1.12606e+07	1.40445e+07	1.33143e+07	9.36493e+06	1.45119e+07	2.05903e+07	993618	1.34267e+07	2.33386e+07	6.09565e+06	5.93914e+07	7.35447e+06	1.15015e+07	1.44967e+07	9.40378e+06	2.2576e+07	9.04449e+06	1.22801e+07	7.2863e+07	8.19227e+07	1.27177e+07	1.07381e+07	6.8421e+06	1.02861e+07	8.77294e+06	1.07633e+07	1.09138e+07	8.12084e+06	1.44603e+07	9.25818e+06	8.77087e+06	1.14835e+07	7.66103e+06	2.94909e+07	1.7712e+07	1.49177e+07	1.29415e+07	1.29145e+07	8.82373e+06	6.94917e+07	1.47642e+07
YR6	yeast	1.1591e+07	1.34017e+07	1.16083e+07	9.41256e+06	1.76779e+07	1.66199e+07	1.82972e+07	1.76815e+07	2.37982e+07	1.64188e+07	1.4259e+07	1.27893e+07	1.51806e+07	0	1.74483e+07	5.65256e+07	2.22872e+07	3.89518e+07	88781.3	1.42518e+07	9.50894e+06	1.92e+07	2.04167e+07	1.11454e+07	3.31819e+06	7.93741e+06	1.4277e+07	2.06212e+07	1.65688e+07	4.16498e+06	1.60154e+07	1.24435e+07	1.64059e+07	1.56789e+07	1.68142e+07	1.08087e+07	1.4397e+07	1.29197e+07	1.62342e+07	1.22173e+07	1.37745e+07	7.51195e+06	1.21675e+07	1.63655e+07	1.34456e+07	1.10175e+07	1.50426e+07	2.20653e+07
[truncated: 386 more columns]
